# Supplementary material for: Audio-Visual Perception of Gender by Infants Emerges Earlier for Adult-Directed Speech
Source: PLoS One. 2017 Jan 6;12(1):e0169325. doi: 10.1371/journal.pone.0169325 (PMC5218491; doi:10.1371/journal.pone.0169325)
Supplement: S1 File — Proportion of total looking time (PTLT) that each infant directed at the matching and non-matching faces over the four test trials. (CSV) [file pone.0169325.s001.csv]

Participant	Sexe	age	IDS_ADS	story	Fcongruent_left	Fcong_right	Fincongruent_left	Finc_right	Mcong_left	Mcong_right	Minc_left	Minc_right	PTLT female matching faces	PTLT female non matching faces	PTLT male matching faces	PTLT male non matching faces	Matching_Face
14	1	1	1	1	0.752508361	0.630508475	0.802158273	0.4375	0.5625	0.197841727	0.369491525	0.247491639	0.691508418	0.619829137	0.380170864	0.308491582	0.535839641
15	1	1	1	1	0.32034632	0.571428571	0.509881423	0.592156863	0.407843137	0.490118577	0.428571429	0.67965368	0.445887446	0.551019143	0.448980857	0.554112555	0.447434151
18	1	1	1	2	0.595744681	0.238267148	0.595818815	0.647260274	0.352739726	0.404181185	0.761732852	0.404255319	0.417005915	0.621539545	0.378460456	0.582994086	0.397733185
83	1	1	1	1	0.575757576	0.22260274	0.534246575	0.656028369	0.343971631	0.465753425	0.77739726	0.424242424	0.399180158	0.595137472	0.404862528	0.600819842	0.402021343
103	1	1	1	1	0.350340136	0.469387755	0.611683849	0.512280702	0.487719298	0.388316151	0.530612245	0.649659864	0.409863946	0.561982276	0.438017725	0.590136055	0.423940835
105	1	1	1	1									0.348511603	0.436879591	0.563120409	0.651488397	0.455816006
1	2	1	1	1	0.460431655	0.938888889	0.05019305	0.74368231	0.25631769	0.94980695	0.061111111	0.539568345	0.699660272	0.39693768	0.60306232	0.300339728	0.651361296
3	2	1	1	1	0.498207885	0.674911661	0.619863014	0.664206642	0.335793358	0.380136986	0.325088339	0.501792115	0.586559773	0.642034828	0.357965172	0.413440227	0.472262473
4	2	1	1	2	0.187919463	0.702508961	0.219858156	0.842809365	0.157190635	0.780141844	0.297491039	0.812080537	0.445214212	0.531333761	0.46866624	0.554785788	0.456940226
5	2	1	1	2	0.598615917	1	0.624113475	0.367346939	0.632653061	0.375886525	0	0.401384083	0.799307959	0.495730207	0.504269793	0.200692042	0.651788876
6	2	1	1	2	0.303754266	0.30877193	0.508960573	0.430463576	0.569536424	0.491039427	0.69122807	0.696245734	0.306263098	0.469712075	0.530287926	0.693736902	0.418275512
12	2	1	1	1	0.304054054	0.698961938	0.385135135	0.353741497	0.646258503	0.614864865	0.301038062	0.695945946	0.501507996	0.369438316	0.630561684	0.498492004	0.56603484
16	2	1	1	2	0.380165289	0.574585635	0.348484848	0.797687861	0.202312139	0.651515152	0.425414365	0.619834711	0.477375462	0.573086355	0.426913646	0.522624538	0.452144554
17	2	1	1	2	0.386666667	0.44	0.768953069	0.578231293	0.421768707	0.231046931	0.56	0.613333333	0.413333334	0.673592181	0.326407819	0.586666667	0.369870576
20	2	1	1	1	0.748148148	0.503703704	0.657039711	0.521276596	0.478723404	0.342960289	0.496296296	0.251851852	0.625925926	0.589158154	0.410841847	0.374074074	0.518383886
106	2	1	1	1									0.438018245	0.498504152	0.501495848	0.561981755	0.469757047
7	1	1	2	1	0.929328622	0.879725086	0.532818533	0.061068702	0.938931298	0.467181467	0.120274914	0.070671378	0.904526854	0.296943618	0.703056383	0.095473146	0.803791618
10	1	1	2	2	0.685483871	0.45320197	0.682758621	0.384879725	0.615120275	0.317241379	0.54679803	0.314516129	0.569342921	0.533819173	0.466180827	0.43065708	0.517761874
19	1	1	2	1	0.339041096	0.835664336	0.426056338	0.927586207	0.072413793	0.573943662	0.164335664	0.660958904	0.587352716	0.676821273	0.323178728	0.412647284	0.455265722
88	1	1	2	2	0.743772242	0.706293706	0.851590106	0.319444444	0.680555556	0.148409894	0.293706294	0.256227758	0.725032974	0.585517275	0.414482725	0.274967026	0.56975785
91	1	1	2	2	0.327586207	0.615686275	0.411764706	0.828070175	0.171929825	0.588235294	0.384313725	0.672413793	0.471636241	0.619917441	0.38008256	0.528363759	0.4258594
9	2	1	2	2	0.489726027	0.831683168	0.141414141	0.542372881	0.457627119	0.858585859	0.168316832	0.510273973	0.660704598	0.341893511	0.658106489	0.339295403	0.659405543
11	2	1	2	2	0.303333333	0.822147651	0.40625	0.816326531	0.183673469	0.59375	0.177852349	0.696666667	0.562740492	0.611288266	0.388711735	0.437259508	0.475726113
13	2	1	2	2	0.577319588	0.333333333	0.523622047	0.195652174	0.804347826	0.476377953	0.666666667	0.422680412	0.455326461	0.359637111	0.64036289	0.54467354	0.547844675
82	2	1	2	1	0.548611111	0.816608997	0.177083333	0.591065292	0.408934708	0.822916667	0.183391003	0.451388889	0.682610054	0.384074313	0.615925688	0.317389946	0.649267871
84	2	1	2	2	0.688596491	0.634538153	0.370833333	0.078740157	0.921259843	0.629166667	0.365461847	0.311403509	0.661567322	0.224786745	0.775213255	0.338432678	0.718390289
85	2	1	2	2	0.5	0.516431925	0.415966387	0.497890295	0.502109705	0.584033613	0.483568075	0.5	0.508215963	0.456928341	0.543071659	0.491784038	0.525643811
86	2	1	2	2	0.541666667	0.546979866	0.482758621	0.33220339	0.66779661	0.517241379	0.453020134	0.458333333	0.544323267	0.407481006	0.592518995	0.455676734	0.568421131
87	2	1	2	2	0.64556962	0.484848485	0.549800797	0.336633663	0.663366337	0.450199203	0.515151515	0.35443038	0.565209053	0.44321723	0.55678277	0.434790948	0.560995911
89	2	1	2	2	0.339622642	0.782312925	0.460207612	0.354166667	0.645833333	0.539792388	0.217687075	0.660377358	0.560967784	0.40718714	0.592812861	0.439032217	0.576890322
90	2	1	2	2	0.327526132	0.667820069	0.227758007	0.592982456	0.407017544	0.772241993	0.332179931	0.672473868	0.497673101	0.410370232	0.589629769	0.5023269	0.543651435
39	1	2	1	1	0.632575758	0.165354331	0.91954023	0.18	0.82	0.08045977	0.834645669	0.367424242	0.398965045	0.549770115	0.450229885	0.601034956	0.424597465
41	1	2	1	2	0.577181208	0.471186441	0.670454545	0.522968198	0.477031802	0.329545455	0.528813559	0.422818792	0.524183825	0.596711372	0.403288629	0.475816176	0.463736227
43	1	2	1	1	0.295532646	0.85046729	0.132947977	0.79787234	0.20212766	0.867052023	0.14953271	0.704467354	0.572999968	0.465410159	0.534589842	0.427000032	0.553794905
46	1	2	1	2	0.372093023	0.587982833	0.296028881	0.549815498	0.450184502	0.703971119	0.412017167	0.627906977	0.480037928	0.42292219	0.577077811	0.519962072	0.528557869
95	1	2	1	1	0.40969163	0.935742972	0.347222222	0.493975904	0.506024096	0.652777778	0.064257028	0.59030837	0.672717301	0.420599063	0.579400937	0.327282699	0.626059119
21	2	2	1	1	0.489726027	0.688135593	0.386206897	0.572413793	0.427586207	0.613793103	0.311864407	0.510273973	0.58893081	0.479310345	0.520689655	0.41106919	0.554810233
22	2	2	1	1	0.551181102	0.522648084	0.48582996	0.329787234	0.670212766	0.51417004	0.477351916	0.448818898	0.536914593	0.407808597	0.592191403	0.463085407	0.564552998
24	2	2	1	2	0.735915493	0.688963211	0.383333333	0.553691275	0.446308725	0.616666667	0.311036789	0.264084507	0.712439352	0.468512304	0.531487696	0.287560648	0.621963524
25	2	2	1	2	0.568421053	0.7	0.331730769	0.671280277	0.328719723	0.668269231	0.3	0.431578947	0.634210527	0.501505523	0.498494477	0.365789474	0.566352502
26	2	2	1	2	0.397321429	0.75	0.305755396	0.83908046	0.16091954	0.694244604	0.25	0.602678571	0.573660715	0.572417928	0.427582072	0.426339286	0.500621393
37	2	2	1	1	0.7	0.523648649	0.612244898	0.387205387	0.612794613	0.387755102	0.476351351	0.3	0.611824325	0.499725143	0.500274858	0.388175676	0.556049591
38	2	2	1	1	0.316666667	0.72972973	0.332155477	0.698305085	0.301694915	0.667844523	0.27027027	0.683333333	0.523198199	0.515230281	0.484769719	0.476801802	0.503983959
47	2	2	1	2	0.795302013	0.69	0.782608696	0.447811448	0.552188552	0.217391304	0.31	0.204697987	0.742651007	0.615210072	0.384789928	0.257348994	0.563720467
51	2	2	1	1	0.56133829	0.602620087	0.367768595	0.532142857	0.467857143	0.632231405	0.397379913	0.43866171	0.581979189	0.449955726	0.550044274	0.418020812	0.566011731
94	2	2	1	1	0.577319588	0.529182879	0.440972222	0.473498233	0.526501767	0.559027778	0.470817121	0.422680412	0.553251234	0.457235228	0.542764773	0.446748767	0.548008003
28	1	2	2	1	0.775362319	0.437869822	0.626556017	0.472222222	0.527777778	0.373443983	0.562130178	0.224637681	0.606616071	0.54938912	0.450610881	0.39338393	0.528613476
29	1	2	2	1	0.318021201	0.691489362	0.407692308	0.748275862	0.251724138	0.592307692	0.308510638	0.681978799	0.504755282	0.577984085	0.422015915	0.495244719	0.463385598
32	1	2	2	2	0.750830565	0.533557047	0.546075085	0.539249147	0.460750853	0.453924915	0.466442953	0.249169435	0.642193806	0.542662116	0.457337884	0.357806194	0.549765845
34	1	2	2	1	0.572881356	0.660958904	0.568965517	0.079861111	0.920138889	0.431034483	0.339041096	0.427118644	0.61692013	0.324413314	0.675586686	0.38307987	0.646253408
40	1	2	2	1	0.546558704	0.472972973	0.607305936	0.690196078	0.309803922	0.392694064	0.527027027	0.453441296	0.509765839	0.648751007	0.351248993	0.490234162	0.430507416
45	1	2	2	2	0.712871287	0.431718062	0.446153846	0.411111111	0.588888889	0.553846154	0.568281938	0.287128713	0.572294675	0.428632479	0.571367522	0.427705326	0.571831098
27	2	2	2	1	0.4	0.794326241	0.453924915	0.602996255	0.397003745	0.546075085	0.205673759	0.6	0.597163121	0.53	0.47	0.40283688	0.53
30	2	2	2	2	0.486577181	0.527777778	0.644128114	0.443298969	0.556701031	0.355871886	0.472222222	0.513422819	0.50717748	0.543713542	0.456286459	0.492822521	0.481731969
31	2	2	2	2	0.647619048	0.387453875	0.421602787	0.461279461	0.538720539	0.578397213	0.612546125	0.352380952	0.517536462	0.441441124	0.558558876	0.482463539	0.538047669
33	2	2	2	2	0.86	0.253571429	0.58490566	0.204225352	0.795774648	0.41509434	0.746428571	0.14	0.556785715	0.394565506	0.605434494	0.443214286	0.581110104
35	2	2	2	1	0.534246575	0.701388889	0.305555556	0.515789474	0.484210526	0.694444444	0.298611111	0.465753425	0.617817732	0.410672515	0.589327485	0.382182268	0.603572609
42	2	2	2	1	0.65625	0.498293515	0.664092664	0.482269504	0.517730496	0.335907336	0.501706485	0.34375	0.577271758	0.573181084	0.426818916	0.422728243	0.502045337
44	2	2	2	1	0.737777778	0.937931034	0.511029412	0.409722222	0.590277778	0.488970588	0.062068966	0.262222222	0.837854406	0.460375817	0.539624183	0.162145594	0.688739295
48	2	2	2	2	0.53649635	0.733333333	0.62244898	0.93559322	0.06440678	0.37755102	0.266666667	0.46350365	0.634914842	0.7790211	0.2209789	0.365085159	0.427946871
49	2	2	2	2	0.496666667	0.498305085	0.562937063	0.293918919	0.706081081	0.437062937	0.501694915	0.503333333	0.497485876	0.428427991	0.571572009	0.502514124	0.534528943
50	2	2	2	2	0.379790941	0.619246862	0.70979021	0.544827586	0.455172414	0.29020979	0.380753138	0.620209059	0.499518902	0.627308898	0.372691102	0.500481099	0.436105002
53	1	3	1	1	0.743333333	0.288194444	0.736666667	0.205882353	0.794117647	0.263333333	0.711805556	0.256666667	0.515763889	0.47127451	0.52872549	0.484236112	0.522244689
55	1	3	1	1	0.87	0.20212766	0.469178082	0.462068966	0.537931034	0.530821918	0.79787234	0.13	0.53606383	0.465623524	0.534376476	0.46393617	0.535220153
56	1	3	1	1	0.528428094	0.470238095	0.595419847	0.583916084	0.416083916	0.404580153	0.529761905	0.471571906	0.499333095	0.589667966	0.410332035	0.500666906	0.454832565
57	1	3	1	1	0.590106007	0.530612245	0.66894198	0.253275109	0.746724891	0.33105802	0.469387755	0.409893993	0.560359126	0.461108545	0.538891456	0.439640874	0.549625291
58	1	3	1	2	0.848739496	0.486577181	0.384615385	0.183391003	0.816608997	0.615384615	0.513422819	0.151260504	0.667658339	0.284003194	0.715996806	0.332341662	0.691827572
60	1	3	1	1	0.715254237	0.571917808	0.575757576	0.33447099	0.66552901	0.424242424	0.428082192	0.284745763	0.643586023	0.455114283	0.544885717	0.356413978	0.59423587
61	1	3	1	2	0.423529412	0.885350318	0.56710775	0.86971831	0.13028169	0.43289225	0.114649682	0.576470588	0.654439865	0.71841303	0.28158697	0.345560135	0.468013418
72	1	3	1	1	0.661087866	0.339160839	0.680412371	0.324232082	0.675767918	0.319587629	0.660839161	0.338912134	0.500124353	0.502322227	0.497677774	0.499875648	0.498901063
59	2	3	1	1	0.395104895	0.632727273	0.391752577	0.580645161	0.419354839	0.608247423	0.367272727	0.604895105	0.513916084	0.486198869	0.513801131	0.486083916	0.513858608
62	2	3	1	2	0.647457627	0.683823529	0.215488215	0.77027027	0.22972973	0.784511785	0.316176471	0.352542373	0.665640578	0.492879243	0.507120758	0.334359422	0.586380668
63	2	3	1	2	0.462068966	0.73943662	0.137546468	0.857638889	0.142361111	0.862453532	0.26056338	0.537931034	0.600752793	0.497592679	0.502407322	0.399247207	0.551580057
73	2	3	1	1	0.769230769	0.414141414	0.347328244	0.31986532	0.68013468	0.652671756	0.585858586	0.230769231	0.591686092	0.333596782	0.666403218	0.408313909	0.629044655
74	2	3	1	1	0.32996633	0.920863309	0.208633094	0.837545126	0.162454874	0.791366906	0.079136691	0.67003367	0.62541482	0.52308911	0.47691089	0.374585181	0.551162855
75	2	3	1	2	0.282258065	0.521594684	0.568106312	0.496621622	0.503378378	0.431893688	0.478405316	0.717741935	0.401926375	0.532363967	0.467636033	0.598073626	0.434781204
76	2	3	1	1	0.516245487	0.319148936	0.471186441	0.175084175	0.824915825	0.528813559	0.680851064	0.483754513	0.417697212	0.323135308	0.676864692	0.582302789	0.547280952
78	2	3	1	2	0.529411765	0.295719844	0.728187919	0.450909091	0.549090909	0.271812081	0.704280156	0.470588235	0.412565805	0.589548505	0.410451495	0.587434196	0.41150865
64	1	3	2	1	0.663265306	0.484641638	0.610344828	0.468864469	0.531135531	0.389655172	0.515358362	0.336734694	0.573953472	0.539604649	0.460395352	0.426046528	0.517174412
67	1	3	2	2	0.605442177	0.803333333	0.392727273	0.715151515	0.284848485	0.607272727	0.196666667	0.394557823	0.704387755	0.553939394	0.446060606	0.295612245	0.575224181
102	1	3	2	1	1	0.221276596	0.840336134	0.13986014	0.86013986	0.159663866	0.778723404	0	0.610638298	0.490098137	0.509901863	0.389361702	0.560270081
54	2	3	2	1	0.847161572	0.321428571	0.563573883	0.135036496	0.864963504	0.436426117	0.678571429	0.152838428	0.584295072	0.34930519	0.650694811	0.415704929	0.617494941
65	2	3	2	1	0.83745583	0.425087108	0.614583333	0.381944444	0.618055556	0.385416667	0.574912892	0.16254417	0.631271469	0.498263889	0.501736112	0.368728531	0.56650379
66	2	3	2	1	0.467857143	0.560714286	0.477192982	0.643109541	0.356890459	0.522807018	0.439285714	0.532142857	0.514285715	0.560151262	0.439848739	0.485714286	0.477067227
68	2	3	2	2	0.588435374	0.713333333	0.252	0.891304348	0.108695652	0.748	0.286666667	0.411564626	0.650884354	0.571652174	0.428347826	0.349115647	0.53961609
69	2	3	2	2	0.845614035	0.54109589	0.883161512	0.110726644	0.889273356	0.116838488	0.45890411	0.154385965	0.693354963	0.496944078	0.503055922	0.306645038	0.598205442
71	2	3	2	2	0.644067797	0.965870307	0.269662921	0.721461187	0.278538813	0.730337079	0.034129693	0.355932203	0.804969052	0.495562054	0.504437946	0.195030948	0.654703499
77	2	3	2	1	0.885813149	0	0.14334471	0.159722222	0.840277778	0.85665529	1	0.114186851	0.442906575	0.151533466	0.848466534	0.557093426	0.645686554
79	2	3	2	1	0.572413793	0.375426621	0.435986159	0.370242215	0.629757785	0.564013841	0.624573379	0.427586207	0.473920207	0.403114187	0.596885813	0.526079793	0.53540301
80	2	3	2	2	0.615916955	0.589830508	0.406779661	0.412811388	0.587188612	0.593220339	0.410169492	0.384083045	0.602873732	0.409795525	0.590204476	0.397126269	0.596539104
81	2	3	2	2	0.37458194	0.352713178	0.34375	0.163043478	0.836956522	0.65625	0.647286822	0.62541806	0.363647559	0.253396739	0.746603261	0.636352441	0.55512541
100	1	3	2	1	0.173228346	0.73559322	0.108695652	0.716	0.284	0.891304348	0.26440678	0.826771654	0.454410783	0.412347826	0.587652174	0.545589217	0.521031479
101	1	3	2	1	0.575438596	0.378181818	0.420138889	0.277777778	0.722222222	0.579861111	0.621818182	0.424561404	0.476810207	0.348958334	0.651041667	0.523189793	0.563925937
Age 1(6 month) 2 (9 month) 3 (12 month)
IDS (1) ADS (2)
sexe 1(female) 2 (male)
